# Supplementary material for: Combined CDK2 and CDK4/6 Inhibition Overcomes Palbociclib Resistance in Breast Cancer by Enhancing Senescence
Source: Cancers (Basel). 2020 Nov 29;12(12):3566. doi: 10.3390/cancers12123566 (PMC7768442; doi:10.3390/cancers12123566)
Supplement: Supplementary file 1 [file cancers-12-03566-s001.zip]

Archive with 2 entries (2 files):
- cancers-1008945-Figure S5_Uncropped immunoblot.corrected1.pdf
- cancers-1008945-Supplementary files.CLEAN.pdf
